# Supplementary material for: Megaripple Migration on Mars
Source: J Geophys Res Planets. 2020 Jul 29;125(8):e2020JE006446. doi: 10.1029/2020JE006446 (PMC7583471; doi:10.1029/2020JE006446)
Supplement: Supplementary file 2 — Table S1 [file JGRE-125-e2020JE006446-s002.xlsx]

## Sheet: Sheet1
			Nili Fossae
			DTM ID	Left Observation	Right Observation	Web Link
			DTEEC_003587_2015_003086_2015_A01	PSP_003587_2015	PSP_003086_2015	https://www.uahirise.org/dtm/dtm.php?ID=PSP_003587_2015
			DTEEC_045071_2015_045137_2015_U01	ESP_045071_2015	ESP_045137_2015	https://www.uahirise.org/dtm/dtm.php?ID=ESP_045071_2015
			McLaughlin crater
			DTEEC_036859_2020_036569_2020_A01	ESP_036859_2020	ESP_036569_2020	https://www.uahirise.org/dtm/dtm.php?ID=ESP_036859_2020
